# Supplementary material for: Biochemical and molecular responses of maize to low and high temperatures in symbiosis with mixed arbuscular mycorrhizal fungi cultures
Source: PeerJ. 2025 Nov 28;13:e20419. doi: 10.7717/peerj.20419 (PMC12667686; doi:10.7717/peerj.20419)
Supplement: Supplemental Information 1 [file peerj-13-20419-s001.xlsx]

## Sheet: raw data
Mixed AMF Culture	Temperature	Replication	DW	N	P	K	Ca	Mg	Cu	Zn	Fe	Mn	MDA	Proline	SOD	GR	APX	CAT	HSP70	HSP90
M0	25°	1	18.12	34.6977	4.56114	30.8721	2.43821	3.47768	12.13	29.97	211.13	134.88	20.8149	23.1885	32.0083	38.445	13.6099	5.42493	0.852163	1.96074
M0	25°	2	18.27	39.995	4.86539	37.4938	2.46808	3.52667	11.15	29.005	210.12	134.084	20.0851	23.4124	29.6869	40.9951	19.7553	6.61754	1.18106	0.523558
M0	25°	3	18.39	37.3463	4.70303	34.1829	2.23989	3.46868	13.11	30.935	212.14	135.676	20.452	23.2972	30.7965	39.7058	16.6484	6.0146	0.993584	0.974126
M1	25°	1	18.79	36.46	6.31746	33.075	2.68241	3.9204	9.73	37.3	239.65	103.4	24.0393	17.9966	66.7323	22.5583	29.221	17.5913	0.702287	0.149437
M1	25°	2	19.46	38.042	4.56894	35.0524	2.55532	4.0294	8.75	36.335	238.64	102.604	23.6216	16.3569	78.7777	15.6016	28.6384	20.0269	7.66126	0.566678
M1	25°	3	19.79	37.251	5.36644	34.0637	2.99919	3.95141	10.71	38.265	240.66	104.196	23.8286	17.1689	72.3058	19.1222	28.9333	18.7943	1.27519	0.297752
M2	25°	1	20.57	35.34	4.89071	31.675	3.21354	5.59631	12	46.53	238.27	118.89	10.7129	20.4791	4.49073	62.2926	25.1519	15.4366	0.334923	0.0316748
M2	25°	2	20.61	37.7628	4.97126	34.7035	2.79604	5.27531	11.02	45.565	237.26	118.094	8.90909	27.2908	5.02797	75.9259	36.1827	17.9086	0.882507	0.0820296
M2	25°	3	20.87	36.5514	4.9467	33.1893	3.08474	5.27732	12.98	47.495	239.28	119.686	9.82849	23.9074	4.74312	68.6975	30.3342	16.5979	0.562808	0.0491107
M3	25°	1	23.92	35.2	4.03832	31.5	2.49977	3.84456	13.57	39.05	212.56	167.7	23.8166	29.4664	9.41419	46.7288	18.7147	10.4371	0.41981	0.396058
M3	25°	2	23.97	36.5072	4.48809	33.134	3.16227	3.97355	12.59	38.085	211.55	166.904	21.3816	32.5928	10.3355	28.364	20.7953	7.18382	0.492218	0.623389
M3	25°	3	24.08	35.8536	4.24248	32.317	2.93077	3.90556	14.55	40.015	213.57	168.496	22.6021	31.041	9.85888	37.7728	19.7293	8.85055	0.450848	0.493862
M4	25°	1	21.23	37.5816	5.88588	33.8625	3.18256	3.48917	10.6	28.38	250.88	124.25	28.3674	25.2393	7.53039	62.4598	20.2321	9.57488	0.379589	1.46422
M4	25°	2	21.48	39.7832	5.4954	36.8697	3.1717	3.55816	9.62	27.415	249.87	123.454	27.9067	22.597	7.87007	60.8693	21.9673	8.70949	1.19211	13.6209
M4	25°	3	21.87	38.6824	5.70677	35.3661	2.97574	3.46017	11.58	29.345	251.89	125.046	28.1389	23.9412	7.66552	61.7243	21.0346	9.17466	0.66008	4.35352
M0	5°	1	11.3	34.18	3.29929	29.2832	2.02827	2.37542	8.84	22.65	132.9	72.77	42.5943	39.414	206.668	114.769	24.9288	37.87	0.476202	0.19525
M0	5°	2	11.31	34.92	3.03672	30.8875	1.97836	2.23441	7.86	21.685	131.89	71.974	41.3313	34.5883	239.853	86.0513	28.3762	37.3524	0.802575	0.698563
M0	5°	3	11.52	34.5506	3.20987	30.0854	1.92368	2.37642	9.82	23.615	133.91	73.566	41.9653	37.0609	222.24	100.847	26.6001	37.6191	0.637596	0.387477
M1	5°	1	11.85	32.6347	3.1733	28.2934	2.2663	3.11588	6.24	29.19	130.49	83.17	41.8299	66.1734	103.669	192.819	39.0573	24.6521	0.360227	1.01542
M1	5°	2	12.55	32.3077	2.05875	27.8846	2.17396	3.13488	5.26	28.225	129.48	82.374	41.6085	65.7353	89.7234	166.98	36.5798	20.0643	0.357679	3.00956
M1	5°	3	13.52	32.4712	2.56168	28.089	1.991	3.08689	7.22	30.155	131.5	83.966	41.7209	65.9492	96.338	179.355	37.7663	22.2615	0.356189	1.59348
M2	5°	1	13.98	27.85	2.23677	26.0453	2.0232	2.59198	6.73	22.83	148.25	97.43	38.3699	81.7624	196.438	147.534	53.507	24.836	0.564516	0.0455452
M2	5°	2	14.48	29.88	2.28603	25.0249	1.97959	2.56098	5.75	21.865	147.24	96.634	38.1561	79.357	171.983	107.415	47.0923	18.7733	0.191949	0.0114395
M2	5°	3	14.5	28.865	2.26752	25.5351	2.1499	2.55299	7.71	23.795	149.26	98.226	38.2635	80.5685	183.369	126.094	50.0789	21.596	0.325496	0.0216751
M3	5°	1	17.55	30.4283	3.16522	28.4233	1.89208	2.67901	7.61	12.98	149.53	94.69	40.2104	43.9848	215.513	133.549	63.7484	38.2911	0.259799	0.0159045
M3	5°	2	16.21	30.27	3.70988	29.225	1.86286	2.79801	6.63	12.015	148.52	93.894	40.6705	47.0275	211.536	119.317	72.8179	43.6008	0.338714	0.0303631
M3	5°	3	17.07	31.3491	3.39758	28.8241	2.08669	2.88002	8.59	13.945	150.54	95.486	40.4444	45.449	213.298	126.668	68.1336	40.8584	0.293354	0.0213767
M4	5°	1	14.59	29.8701	3.03035	24.8376	1.74183	2.53198	4.86	14	141	63.03	54.592	58.3674	255.853	49.4374	53.0824	39.6438	0.412189	0.0828495
M4	5°	2	13.7	30.4385	3.9836	25.5481	1.77327	2.67098	3.88	13.035	139.99	62.234	56.2071	68.5998	266.784	54.6709	44.624	32.6785	0.947803	0.172113
M4	5°	3	14.02	30.1543	3.40514	25.1928	1.7349	2.50299	5.84	14.965	142.01	63.826	55.3878	63.3381	258.343	52.3171	48.4282	35.8112	0.590789	0.112827
M0	10°	1	13.7	33.4266	4.77816	30.2265	2.05365	2.46624	10.48	24.65	144.66	108.89	38.7034	76.3499	133.772	79.7282	64.7061	15.7735	0.350529	0.293701
M0	10°	2	14.02	34.71	3.73636	31.15	2.04738	2.53524	9.5	23.685	143.65	108.094	34.7685	64.5606	121.585	131.271	65.9816	19.7707	0.955914	0.6331
M0	10°	3	14.26	34.0683	4.36145	30.6882	2.25612	2.51724	11.46	25.615	145.67	109.686	36.7234	70.6041	127.192	105.063	65.333	17.7383	0.599036	0.435934
M1	10°	1	14.31	34.15	2.2856	30.1875	2.05806	3.273	7.1	30.13	133.72	90.19	25.76	35.2608	155.459	176.182	44.0518	43.9064	0.177427	0.0355922
M1	10°	2	14.79	34.56	4.01217	30.7	2.11242	3.282	6.12	29.165	132.71	89.394	27.3139	37.1269	185.48	168.223	52.5821	42.6378	0.711657	0.0877687
M1	10°	3	15.33	33.9	3.05503	29.875	2.16748	3.31401	8.08	31.095	134.73	90.986	26.541	36.1943	168.491	172.073	48.4557	43.2514	0.358666	0.0556367
M2	10°	1	15.82	32.1789	3.98626	29.5885	2.56257	2.98125	7.36	25.06	149.45	98.25	34.6629	56.7878	277.547	143.577	53.5196	30.3235	4.55754	26.9633
M2	10°	2	16.21	34.6936	3.40745	28.175	2.50761	2.95025	6.38	24.095	148.44	97.454	35.084	53.0893	222.541	168.829	55.5743	29.791	10.2	39.1531
M2	10°	3	16.63	33.4362	3.6699	28.8818	2.40364	3.01225	8.34	26.025	150.46	99.046	34.8758	54.9358	246.549	156.011	54.5313	30.0613	6.36744	29.2868
M3	10°	1	17.21	32.7386	3.69979	28.7456	2.24943	2.84854	9.61	25.77	155.25	111.33	31.1717	89.6146	137.888	203.471	86.9197	48.0518	0.58578	0.207606
M3	10°	2	17.4	33.38	3.53137	25.4625	2.17712	3.03753	8.63	24.805	154.24	110.534	29.4454	84.9761	132.032	202.105	83.1174	45.0778	0.8623	0.182009
M3	10°	3	17.58	33.0593	3.60483	27.1041	2.01004	2.87954	10.59	26.735	156.26	112.126	30.3021	87.301	134.873	202.796	85.039	46.5808	0.67395	0.185846
M4	10°	1	15.82	37.2881	3.10659	34.1102	2.09023	2.97687	8.38	25.59	146.53	89.87	41.7815	68.7147	79.5297	75.7461	46.8975	21.1548	0.461653	0.196541
M4	10°	2	14.68	32.2045	4.8008	27.7556	2.12508	3.06587	7.4	24.625	145.52	89.074	41.5778	69.7719	70.3865	77.3414	45.4049	20.104	1.83875	0.836939
M4	10°	3	15.72	34.7463	3.93962	30.9329	1.97636	3.20788	9.36	26.555	147.54	90.666	41.6779	69.2292	74.4386	76.5156	46.1775	20.6479	0.927047	0.421084
M0	15°	1	14.79	35.3719	2.76774	31.7149	2.14468	2.98301	10.74	25.63	175.14	126.75	38.5066	31.5668	71.456	57.7001	32.2967	5.59942	0.342505	2.66356
M0	15°	2	14.26	35.06	6.53231	31.325	2.13476	2.94201	9.76	24.665	174.13	125.954	37.1182	34.8609	88.6658	81.0873	40.8779	9.2614	0.183205	2.10843
M0	15°	3	14.31	35.216	4.62919	31.52	2.26859	2.90401	11.72	26.595	176.15	127.546	37.8193	33.193	79.3224	69.0276	36.4529	7.37308	0.24668	2.55298
M1	15°	1	17.64	35.1174	3.32429	31.3968	2.53081	3.79945	8.98	33.63	156.2	97.55	27.6791	31.8784	167.203	123.107	46.7566	21.665	0.410683	0.107437
M1	15°	2	15.33	35.4673	5.21004	31.8341	2.41208	3.72845	8	32.665	155.19	96.754	25.6318	33.8514	203.044	133.098	41.4094	21.4557	1.35752	0.120069
M1	15°	3	17.07	35.2924	4.20227	31.6154	2.71432	3.92046	9.96	34.595	157.21	98.346	26.6764	32.8687	183.093	128.177	44.043	21.5588	0.692897	0.112047
M2	15°	1	18.33	33.6708	4.21397	27.7236	2.44486	3.08894	9.38	30	189.25	110.6	34.0791	25.1348	76.81	97.3246	34.7232	28.6467	0.326436	0.0325472
M2	15°	2	18.66	32.54	4.13958	30.867	2.54694	3.09793	8.4	29.035	188.24	109.804	31.6469	28.6796	70.8044	112.932	36.5823	30.4426	0.273835	0.0757625
M2	15°	3	16.63	33.1054	4.18286	29.2953	2.6582	3.08994	10.36	30.965	190.26	111.396	32.8412	26.9159	73.619	105.008	35.6384	29.5307	0.325496	0.0494523
M3	15°	1	17.64	34.52	4.20323	35.4706	2.70884	3.5153	10.1	30.2	192.24	115.45	25.5957	44.6271	64.7077	65.1411	31.6703	10.0342	0.248578	0.200425
M3	15°	2	18.33	35.52	3.68771	25.8871	2.58684	3.5243	9.12	29.235	191.23	114.654	21.1399	39.4818	59.348	62.008	28.7216	9.94209	0.260613	0.33688
M3	15°	3	18.66	33.54	3.90735	30.6788	2.7847	3.4163	11.08	31.165	193.25	116.246	23.3333	42.0482	61.9461	63.5433	30.1665	9.9872	0.269941	0.273987
M4	15°	1	17.07	35.4673	5.34414	31.8341	2.40571	3.21333	9.11	26.18	199.88	121.07	31.3182	36.999	67.2077	76.791	26.9774	10.2829	0.617921	0.0675926
M4	15°	2	17.07	36.11	4.54263	32.6375	2.46082	3.43233	8.13	25.215	198.87	120.274	29.4701	34.0837	67.2771	96.9153	30.8112	11.1122	2.37673	0.344233
M4	15°	3	17.55	35.7886	4.93287	32.2358	2.46295	3.31434	10.09	27.145	200.89	121.866	30.4034	35.5263	67.2161	86.6374	28.8532	10.6887	1.25764	0.145812
M0	35°	1	17.05	35.9621	4.35215	32.4526	2.16204	3.46573	7.47	24.29	156.09	94.17	36.5058	36.8189	80.0288	188.347	34.9238	27.308	0.425761	2.69814
M0	35°	2	17.13	32.61	4.00195	28.2625	1.91714	3.44473	6.49	23.325	155.08	93.374	35.0136	33.8344	83.2142	185.773	32.2974	25.8171	0.691396	3.95739
M0	35°	3	17.41	34.2861	4.15498	30.3576	1.91783	3.47674	8.45	25.255	157.1	94.966	35.7604	35.2951	81.492	187.034	33.5843	26.5476	0.521021	3.29638
M1	35°	1	17.69	34.99	4.62166	31.2375	2.37716	3.60398	7.87	22.21	143.39	75.47	28.4741	49.3813	501.436	129.763	48.9893	26.6363	0.3821	0.0628817
M1	35°	2	17.79	36.097	3.4081	32.6212	2.27539	3.61298	6.89	21.245	142.38	74.674	28.7786	48.1918	575.62	154.137	53.7249	28.9871	0.874997	0.187995
M1	35°	3	17.8	35.5435	4.0228	31.9293	2.34594	3.35498	8.85	23.175	144.4	76.266	28.6222	48.7945	536.201	141.186	51.2086	27.738	0.624907	0.11369
M2	35°	1	17.81	32.7875	5.01029	28.4843	2.9634	4.09794	9.98	24.7	232.63	116.27	31.6917	61.6976	104.291	86.9661	39.9369	20.8476	0.455734	0.936517
M2	35°	2	17.88	34.2779	4.458	30.3473	2.83157	3.97694	9	23.735	231.62	115.474	31.687	54.886	90.3366	94.8728	37.421	18.4038	0.305496	1.12504
M2	35°	3	18.19	33.5327	4.72713	29.4158	3.02469	4.12894	10.96	25.665	233.64	117.066	31.6894	58.2817	96.7832	90.9656	38.6643	19.6114	0.356189	1.04404
M3	35°	1	19.7	38.3765	4.08656	30.65	2.85159	2.9814	11.23	26.34	139.78	158.26	39.9746	155.645	73.8528	171.666	31.9277	11.0058	0.438654	2.86563
M3	35°	2	20.41	30.7096	3.27858	31.9	2.58881	3.12039	10.25	25.375	138.77	157.464	40.1342	151.411	76.6313	165.546	32.9856	11.8189	0.656233	4.6978
M3	35°	3	21.77	34.5431	3.31281	29.425	2.61001	3.0324	12.21	27.305	140.79	159.056	40.0552	153.527	75.2072	168.585	32.4604	11.4152	0.521491	3.3921
M4	35°	1	18.6	35.5	6.32906	31.977	2.58899	3.1075	10.25	25	158.32	122.63	32.2	44.0125	93.5953	221.13	29.5612	31.5319	3.43557	6.22503
M4	35°	2	18.9	36.5	4.19417	33.479	2.78427	3.1765	9.27	24.035	157.31	121.834	30.6381	42.3348	84.5739	236.912	31.6304	36.7946	0.8633	5.66725
M4	35°	3	19.31	36	5.19089	32.728	2.75673	3.3385	11.23	25.965	159.33	123.426	31.4109	43.1778	88.0122	228.372	30.5107	33.9469	1.61408	5.62628
M0	40°	1	15.76	30.808	3.97941	26.01	1.97769	2.22844	6.87	23.46	155.92	70.97	50.068	40.4453	91.155	68.7181	32.1524	46.5746	1.02998	1.17446
M0	40°	2	16.44	29.2212	3.99116	24.0265	2.04344	2.31744	5.89	22.495	154.91	70.174	50.3687	42.9624	104.252	66.3151	27.8029	44.2375	0.622763	3.71601
M0	40°	3	16.51	30.0146	4.00979	25.0182	2.0857	2.30945	7.85	24.425	156.93	71.766	50.2216	41.7336	96.9386	67.4755	29.9033	45.3661	0.820579	2.00859
M1	40°	1	16.54	31.3367	4.08848	22.9208	2.17082	2.81241	6.73	22.19	138.99	75.19	56.9316	76.7409	165.837	194.377	87.119	24.6505	0.063422	1.11133
M1	40°	2	17.1	32.3224	3.48029	24.153	2.01491	2.7014	5.75	21.225	137.98	74.394	56.7006	70.765	199.205	238.783	104.84	27.8336	1.03313	54.3305
M1	40°	3	17.17	31.8295	3.76618	23.5369	2.13713	2.60341	7.71	23.155	140	75.986	56.8146	73.727	180.922	214.453	95.1304	26.0896	0.253615	7.42392
M2	40°	1	17.28	31.8073	3.37092	27.2591	2.79225	3.40021	7.96	24.88	199.48	98.56	42.5103	69.5934	108.093	70.8119	38.3314	35.6748	0.166936	0.44517
M2	40°	2	17.3	29.39	4.09974	24.2375	2.84587	3.43921	6.98	23.915	198.47	97.764	42.0978	66.2866	108.696	119.798	37.3419	34.9917	0.312555	2.10053
M2	40°	3	17.35	30.5986	3.70731	25.7483	2.83867	3.47122	8.94	25.845	200.49	99.356	42.3054	67.9326	108.39	94.918	37.8445	35.3386	0.21926	0.934444
M3	40°	1	17.93	32.7178	3.46	28.3972	2.25123	2.44393	7.36	20.95	136	139.4	54.0289	158.296	111.733	130.571	37.472	40.8241	0.56218	4.25909
M3	40°	2	18.25	32.5311	3.35	28.1639	2.2963	2.46293	6.38	19.985	134.99	138.604	53.6667	137.035	89.6364	103.805	34.3217	38.405	0.773817	14.3593
M3	40°	3	18.52	32.6245	3.2376	28.2806	2.25533	2.45493	8.34	21.915	137.01	140.196	53.8498	147.432	99.6394	116.643	35.8328	39.5654	0.683358	7.79301
M4	40°	1	17.41	35.3719	3.94801	31.7149	2.51884	2.72707	8.11	24.45	131.24	102.13	33.0416	131.034	149.66	217.205	51.4214	13.337	0.59033	6.97618
M4	40°	2	17.48	33.986	3.14161	29.9825	2.59284	2.69607	7.13	23.485	130.23	101.334	34.4004	115.59	176.159	192.126	48.8401	13.6202	0.654621	23.3454
M4	40°	3	17.78	34.679	3.49896	30.8487	2.56832	2.72807	9.09	25.415	132.25	102.926	33.723	123.247	161.257	204.2	50.0828	13.4838	0.607398	13.2892
M0	45°	1	7.16	29.9701	4.18252	24.9626	1.81314	2.02616	6.1	21.36	140.31	64.84	57.2305	116.312	32.1434	63.0084	60.1377	24.6934	4.35015	15.1559
M0	45°	2	8.55	28.9416	3.32981	23.677	1.84345	1.99515	5.12	20.395	139.3	64.044	57.321	103.308	30.776	60.4053	48.9949	23.9886	4.73114	60.1086
M0	45°	3	9.2	29.4558	3.80057	24.3198	1.82894	2.00716	7.08	22.325	141.32	65.636	57.2758	109.873	31.3359	61.613	54.1645	24.3156	4.47136	28.8836
M1	45°	1	13.86	28.7643	3.70047	23.4554	2.08254	2.61699	6.1	17.61	136.85	59.17	62.5359	126.689	119.162	333.761	35.4279	23.8932	1.42651	20.9812
M1	45°	2	13.89	27.57	3.27037	21.9625	2.06359	2.64599	5.12	16.645	135.84	58.374	60.4755	130.645	145.619	302.533	35.124	25.6077	1.84075	49.7652
M1	45°	3	14.08	28.1672	3.47328	22.709	2.09327	2.67799	7.08	18.575	137.86	59.966	61.5405	128.65	131.299	318.528	35.2797	24.7295	1.58086	32.7218
M2	45°	1	15.03	30.8362	3.32	22.3125	1.75685	2.33417	7.86	21.78	156.3	96.5	71.906	156.658	111.99	110.132	27.4577	21.3012	1.16386	2.22891
M2	45°	2	15.03	30.0199	2.87	24.85	1.75527	2.22316	6.88	20.815	155.29	95.704	65.7782	137.346	127.978	141.876	43.4048	24.586	3.59647	16.5167
M2	45°	3	15.09	30.4281	2.9218	23.5813	1.78288	2.12517	8.84	22.745	157.31	97.296	68.8316	146.755	119.022	124.35	34.6006	22.7725	2.07155	6.19962
M3	45°	1	16.21	32.9965	3.73245	25.5354	1.74991	1.90959	6.12	20.49	118.82	75.21	87.3691	129.81	42.0389	90.5844	60.1739	39.3747	3.89342	22.1322
M3	45°	2	17.2	30.37	2.68043	22.8375	1.69623	2.12859	5.14	19.525	117.81	74.414	83.3301	123.488	53.0263	99.0644	59.2197	38.5926	1.47673	34.1772
M3	45°	3	17.98	31.6833	3.16564	24.1864	1.66733	1.9506	7.1	21.455	119.83	76.006	85.3682	126.591	46.947	94.788	59.7009	38.987	4.92701	55.0313
M4	45°	1	15.23	27.29	3.2887	21.6125	2.26372	2.19668	7.88	22.92	130	86.63	52.6522	141.48	78.1276	80.7487	40.002	12.9284	0.595111	8.02622
M4	45°	2	15.61	28.3217	2.98895	22.9021	2.08744	2.08567	6.9	21.955	128.99	85.834	53.512	138.809	90.119	115.635	50.0122	12.9661	0.499208	13.3488
M4	45°	3	15.77	27.8058	3.10772	22.2573	2.09688	2.13768	8.86	23.885	131.01	87.426	53.0786	140.15	83.7592	97.305	44.7527	12.9463	0.758233	15.1598

## Sheet: Colonization
	AMF Colonization(%)	5°C	10°C	15°C	25°C	35°C	40°C	45°C
	M1	23.1	30.2	31	60	49.6	38.5	31
	M2	28.4	38	47.2	60	57	27	25.4
	M3	26.5	28.1	56.5	64	50	36	32
	M4	34	39	54.5	85	57	42.1	41.5

## Sheet: Codebook
M0	without arbuscular mycorrhizal fungi (AMF) culture
M1, M2, M3, and M4 refered different AMF culture indicated in the manuscript M&M section
DW	dry weight
N	Nitrogen
P	Phosphorus
K	Potassium
Ca	Calcium
Mg	Magnesium
Cu	Copper
Zn	Zinc
Fe	Iron
Mn	Manganese
MDA	malondialdehyde
SOD	superoxide dismutase
GR	Glutathione reductase
APX	ascorbate peroxidase
CAT	catalase
HSP	heat shock protein
