# Supplementary material for: Biochemical and molecular responses of maize to low and high temperatures in symbiosis with mixed arbuscular mycorrhizal fungi cultures
Source: PeerJ. 2025 Nov 28;13:e20419. doi: 10.7717/peerj.20419 (PMC12667686; doi:10.7717/peerj.20419)
Supplement: Supplemental Information 3 [file peerj-13-20419-s003.xls]

## Sheet: Sheet1
ITEM TO CHECK	IMPORTANCE	CHECKLIST
EXPERIMENTAL DESIGN
Definition of experimental and control groups	E	Line 145-148
Number within each group	E	Line 145
Assay carried out by core lab or investigator's lab?	D	investigator's
Acknowledgement of authors' contributions	D	Imren Kutlu
SAMPLE
Description	E	Line 175-177
Volume/mass of sample processed	D	Line 262
Microdissection or macrodissection	E	Macro
Processing procedure	E	Line 257-274
If frozen - how and how quickly?	E	Line 258
If fixed - with what, how quickly?	E	not fixed
Sample storage conditions and duration (especially for FFPE samples)	E	not FFPE samples
NUCLEIC ACID EXTRACTION
Procedure and/or instrumentation	E	Line 257-274
Name of kit and details of any modifications	E	Line 259
Source of additional reagents used	D
Details of DNase or RNAse treatment	E	Line 262-265
Contamination assessment (DNA or RNA)	E	Line 264
Nucleic acid quantification	E	Line 259-261
Instrument and method	E	Line 267-269
Purity (A260/A280)	D	Line 261
Yield	D	Line 262
RNA integrity method/instrument	E	Line 259-262
RIN/RQI or Cq of 3' and 5' transcripts	E	Line 265-270
Electrophoresis traces	D
Inhibition testing (Cq dilutions, spike or other)	E	Line 265-270
REVERSE TRANSCRIPTION
Complete reaction conditions	E	Line 267-268
Amount of RNA and reaction volume	E	Line 262
Priming oligonucleotide (if using GSP) and concentration	E	Line 266
Reverse transcriptase and concentration	E	Line 266
Temperature and time	E	Line 267-268
Manufacturer of reagents and catalogue numbers	D	Line 257-274
Cqs with and without RT	D*
Storage conditions of cDNA	D
qPCR OLIGONUCLEOTIDES
Primer sequences	E	Line 272-274
RTPrimerDB Identification Number	D	Line 272-273
Probe sequences	D**
Location and identity of any modifications	E
Manufacturer of oligonucleotides	D
Purification method	D
qPCR PROTOCOL
Complete reaction conditions	E	Line 257-274
Reaction volume and amount of cDNA/DNA	E	Line 266
Primer, (probe), Mg++ and dNTP concentrations	E	Line 272-273
Polymerase identity and concentration	E	Line 266
Buffer/kit identity and manufacturer	E	Line 268
Exact chemical constitution of the buffer	D
Additives (SYBR Green I, DMSO, etc.)	E	Line 269
Manufacturer of plates/tubes and catalog number	D
Complete thermocycling parameters	E	Line 267-268
Reaction setup (manual/robotic)	D
Manufacturer of qPCR instrument	E	Line 269-270
qPCR VALIDATION
Evidence of optimisation (from gradients)	D
Specificity (gel, sequence, melt, or digest)	E
For SYBR Green I, Cq of the NTC	E
Standard curves with slope and y-intercept	E
PCR efficiency calculated from slope	E
Confidence interval for PCR efficiency or standard error	D
r2 of standard curve	E
Linear dynamic range	E
Cq variation at lower limit	E
Confidence intervals throughout range	D
Evidence for limit of detection	E
If multiplex, efficiency and LOD of each assay.	E
DATA ANALYSIS
qPCR analysis program (source, version)	E	Line 270
Cq method determination	E	Line 270
Outlier identification and disposition	E
Results of NTCs	E
Justification of number and choice of reference genes	E	Line 274
Description of normalisation method	E
Number and concordance of biological replicates	D	Line 271
Number and stage (RT or qPCR) of technical replicates	E	Line 271
Repeatability (intra-assay variation)	E
Reproducibility (inter-assay variation, %CV)	D
Power analysis	D
Statistical methods for result significance	E	Line 293-300
Software (source, version)	E	Line 293-300
Cq or raw data submission using RDML	D
Table 1. MIQE checklist for authors, reviewers and editors. All essential information (E) must be submitted with the manuscript. Desirable
information (D) should be submitted if available. If using primers obtained from RTPrimerDB, information on qPCR target, oligonucleotides,
protocols and validation is available from that source.
*: Assessing the absence of DNA using a no RT assay is essential when first extracting RNA. Once the sample has been validated as
RDNA-free, inclusion of a no-RT control is desirable, but no longer essential.
**: Disclosure of the probe sequence is highly desirable and strongly encouraged. However, since not all commercial pre-designed assay
vendors provide this information, it cannot be an essential requirement. Use of such assays is advised against.
